# Supplementary material for: Lamellar-Structured Al2O3-SiO2 Nanofibrous Aerogels with Favorable Compression Resilience for Efficient High-Temperature Thermal Insulation
Source: Molecules. 2026 Jun 3;31(11):1934. doi: 10.3390/molecules31111934 (PMC13258487; doi:10.3390/molecules31111934)
Supplement: Supplementary file 1 [file molecules-31-01934-s001.zip]

Archive with 1 entries (1 files):
- molecules-4304999-supplementary.pdf
